# Supplementary material for: Data regarding fracture incidence according to fracture site, month, and age group obtained from the large public health insurance claim database in Japan
Source: Data Brief. 2019 Mar 6;23:103780. doi: 10.1016/j.dib.2019.103780 (PMC6661064; doi:10.1016/j.dib.2019.103780)
Supplement: Supplementary file 1 — Multimedia component 1 [file mmc1.zip]

Archive with 8 entries (8 files):
- dib_103780_coi_disclosure_akahane.pdf
- dib_103780_coi_disclosure_hayashi.pdf
- dib_103780_coi_disclosure_higashino.pdf
- dib_103780_coi_disclosure_imamura.pdf
- dib_103780_coi_disclosure_kubo.pdf
- dib_103780_coi_disclosure_myojin.pdf
- dib_103780_coi_disclosure_nishioka.pdf
- dib_103780_coi_disclosure_noda.pdf
